# Supplementary material for: Dolosigranulum pigrum Cooperation and Competition in Human Nasal Microbiota
Source: mSphere. 2020 Sep 9;5(5):e00852-20. doi: 10.1128/mSphere.00852-20 (PMC7485692; doi:10.1128/mSphere.00852-20)
Supplement: TABLE S1 [file mSphere.00852-20-st001.xlsx]

## Sheet: DataAdult
Table S1A. Adult nostril dataset ANCOM results. These Log abundance values are plotted in Figure 1A.
Group	Dpi	Cac	Caa/Cma/Ctu	Cpr	Cps	Sau
Dpi+	8.71243	8.32893	7.06305	0	4.78749	3.98898
Dpi+	8.59174	7.19519	6.99393	0	0	0
Dpi+	8.10198	7.7803	7.44191	7.31788	0	0
Dpi+	7.91462	8.50916	5.826	0	8.05516	0
Dpi+	7.89096	7.42833	7.36201	7.00216	0	0
Dpi+	7.87474	7.34213	2.70805	0	7.37713	0
Dpi+	7.85283	6.71052	6.40853	0	0	0
Dpi+	7.80016	8.95995	5.68358	7.55747	0	0
Dpi+	7.64635	7.24351	2.30259	0	0	8.53503
Dpi+	7.643	6.02828	3.3322	0	5.26786	0
Dpi+	7.62949	6.39526	4.30407	0	0	0
Dpi+	7.53583	5.21494	6.01859	0	5.32788	0
Dpi+	7.42357	6.91572	3.4012	0	0	0
Dpi+	7.37337	5.95842	0	0	8.07869	0
Dpi+	7.35308	6.34388	5.05625	0	0	0
Dpi+	7.30452	7.84306	4.57471	0	6.2672	0
Dpi+	7.28551	6.37843	4.41884	0	0	0
Dpi+	7.2717	7.19293	3.3673	0	0.693147	0
Dpi+	7.20638	0	1.60944	0	0	8.7653
Dpi+	7.16627	7.98514	6.21661	0	0	0
Dpi+	7.14992	6.37673	4.52179	0	7.52833	0
Dpi+	7.1325	7.9219	2.83321	0	4.40672	4.14313
Dpi+	7.12206	6.42972	1.60944	0	6.28972	4.77068
Dpi+	7.10906	7.63482	1.94591	0	0	0
Dpi+	6.93049	7.42237	2.56495	6.34036	0	0
Dpi+	6.92756	0	0	0	5.33272	0
Dpi+	6.72623	7.92877	8.147	6.53814	1.38629	0
Dpi+	6.69208	7.92877	7.24494	5.89715	0	0
Dpi+	6.60123	6.82871	2.63906	0	0	0
Dpi+	6.54965	5.93754	3.63759	0	0	0
Dpi+	6.52942	6.79234	1.79176	0	6.51915	0
Dpi+	6.41017	7.83676	3.89182	0	4.27667	0
Dpi+	6.40523	5.31812	4.02535	4.39445	0	0
Dpi+	6.32077	4.21951	6.72743	6.82763	5.50939	0
Dpi+	6.22258	7.03086	7.11964	0	5.26786	0
Dpi+	6.07304	9.11339	5.66296	6.77765	0	0
Dpi+	6.04025	0	0	0	6.16331	8.15479
Dpi+	6.00881	6.64639	5.16479	6.55536	0	0
Dpi+	5.9135	6.99577	5.2933	0	4.64439	0
Dpi+	5.90808	6.56386	2.19722	7.14045	0	0
Dpi+	5.8861	5.73334	3.29584	3.21888	0	0
Dpi+	5.86647	9.39316	6.57508	0	6.42162	0
Dpi+	5.84354	7.92443	7.17549	7.5979	0	0
Dpi+	5.71043	8.16366	5.1358	8.4929	0	0
Dpi+	5.70044	6.28786	5.23111	4.27667	1.38629	0
Dpi+	5.69036	6.19236	3.68888	2.3979	3.82864	0
Dpi+	5.61677	6.32436	4.61512	6.24998	0	0
Dpi+	5.54518	8.84477	6.49828	0	3.43399	0
Dpi+	5.45104	8.02748	2.99573	0	0	0
Dpi+	5.39816	9.06912	5.8861	7.25982	0	1.60944
Dpi+	5.37528	7.32251	4.62497	0	0	0
Dpi+	5.36598	5.11799	2.07944	0	6.2106	0
Dpi+	5.35659	6.1591	2.77259	0	0	7.71913
Dpi+	5.33754	6.35263	4.43082	0	4.86753	0
Dpi+	5.30827	6.32972	3.3673	6.72982	0	0
Dpi+	5.25227	6.73221	2.89037	0	0	0
Dpi+	5.24702	3.17805	0.693147	0	5.21494	0.693147
Dpi+	5.20949	8.56274	4.84419	6.61204	0	0.693147
Dpi+	5.20401	7.44892	7.40671	4.82028	0	0
Dpi+	5.10595	7.0992	5.04343	3.85015	0	0
Dpi+	5.05625	6.62407	4.65396	0	0	0
Dpi+	4.84419	6.66568	2.48491	0	5.3033	0
Dpi+	4.70048	6.76849	4.49981	0	0	7.23993
Dpi+	4.61512	7.73281	4.21951	0	3.93183	0
Dpi+	4.57471	6.93245	5.66643	0	0	0
Dpi+	4.46591	0	0	0	4.14313	0
Dpi+	4.33073	7.19068	8.00336	5.46806	0	0
Dpi+	4.33073	0	4.84419	0	0	0
Dpi+	4.12713	4.02535	2.63906	5.72031	0	0
Dpi+	4.00733	6.60259	8.03301	0	4.7185	0
Dpi+	3.71357	6.46925	1.79176	0	0	0
Dpi+	3.63759	4.78749	2.56495	0	0	0
Dpi+	3.55535	7.2349	3.2581	4.43082	0	0
Dpi+	3.49651	0	0	0	0	0
Dpi+	3.49651	6.58064	4.94164	0	0	0
Dpi+	3.46574	2.19722	1.38629	0	0	7.6034
Dpi+	3.4012	7.84932	4.06044	3.61092	0	0
Dpi+	3.3673	6.70441	2.48491	0	0	1.09861
Dpi+	2.83321	9.66205	7.59689	0	4.48864	0
Dpi+	2.63906	6.89061	4.35671	0	0	0
Dpi+	2.63906	8.21148	6.21661	0	5.45532	0
Dpi+	2.56495	7.26052	3.4012	0	0	0
Dpi+	2.56495	9.08466	6.36647	0.693147	0	0
Dpi+	2.19722	4.33073	7.26193	0	2.30259	0.693147
Dpi+	1.09861	5.49306	5.41165	2.48491	0	0
Dpi+	1.09861	7.28276	6.64898	0	0	0
Dpi+	0.693147	7.85941	3.29584	5.29832	0	0.693147
Dpi-	0	0	1.38629	0	0	0
Dpi-	0	7.35628	7.55276	0	0	1.60944
Dpi-	0	6.53379	5.29832	0	0	6.88346
Dpi-	0	8.06338	6.4708	0	0	0
Dpi-	0	0	2.77259	0	0	0.693147
Dpi-	0	6.87523	1.94591	0	0	0
Dpi-	0	0.693147	1.79176	0	0	5.2575
Dpi-	0	6.51175	2.77259	0	0	0
Dpi-	0	4.45435	4.78749	0	0	0
Dpi-	0	2.70805	4.45435	0	0	4.02535
Dpi-	0	6.51619	1.94591	0	0	3.3322
Dpi-	0	0	0	0	0	2.89037
Dpi-	0	6.37502	2.48491	0	0.693147	6.22059
Dpi-	0	3.55535	0	0	0	6.97821
Dpi-	0	0	0.693147	0	0	0
Dpi-	0	6.58755	3.04452	0	0	3.17805
Dpi-	0	0	4.56435	0	0	6.56948
Dpi-	0	5.51343	1.38629	0	0	1.38629
Dpi-	0	0	0.693147	0	0	7.00033
Dpi-	0	4.70953	7.09008	0	0	0
Dpi-	0	0	0	0	0	6.66823
Dpi-	0	0.693147	0.693147	0	0	0
Dpi-	0	1.94591	0	3.17805	0	0
Dpi-	0	0	0	0	0	7.95191
Dpi-	0	4.47734	4.44265	0	0	0
Dpi-	0	5.95064	5.00395	0.693147	0	0
Dpi-	0	5.82895	1.79176	0	0	0
Dpi-	0	0	7.20934	2.3979	0	0
Dpi-	0	6.72743	4.75359	0	0	4.49981
Dpi-	0	2.77259	2.07944	0	0	0
Dpi-	0	0	0	0	0	4.48864
Dpi-	0	5.31812	5.9135	0	0	7.69894
Dpi-	0	5.26786	2.19722	0	0	0
Dpi-	0	0	5.69709	0	0	0
Dpi-	0	6.17379	2.3979	0	4.61512	0
Dpi-	0	6.43455	2.70805	0	0	7.14598
Dpi-	0	7.56476	3.91202	0	0	0
Dpi-	0	0.693147	0.693147	0	0.693147	7.67694
Dpi-	0	5.83481	3.21888	0	0	0
Dpi-	0	0	0	0	1.79176	0
Dpi-	0	7.11477	4.65396	0	0	0
Dpi-	0	7.41758	4.39445	0	0	2.19722
Dpi-	0	7.27656	4.59512	0	0	4.76217
Dpi-	0	0	0	0	0	7.19893
Dpi-	0	6.18826	0.693147	0	0	0
Dpi-	0	5.73657	4.82831	0	0	0
Dpi-	0	0	8.12593	0	0	0
Dpi-	0	0	1.38629	0	0	0
Dpi-	0	7.93845	5.30827	0	0.693147	5.46383
Dpi-	0	0	1.94591	0	0	5.7462
Dpi-	0	6.8742	3.49651	0	0	5.81114
Dpi-	0	0.693147	2.48491	0	0	0
Dpi-	0	0	0	0	0	3.89182
Dpi-	0	6.20051	7.48773	0	0	0
Dpi-	0	0	0	0	0	2.99573
Dpi-	0	6.14847	1.60944	0	0	0
Dpi-	0	7.6009	3.17805	0	0	0
Dpi-	0	0	0	0	0	2.30259
Dpi-	0	7.12044	5.17048	0	0	0
Dpi-	0	6.97354	5.8861	0	0	5.22575
Dpi-	0	7.55643	5.35659	0	0	0
Dpi-	0	8.23138	5.82305	0	0	0
Dpi-	0	0	2.48491	6.24222	0	0
Dpi-	0	7.31986	4.94876	1.09861	0	6.9594
Dpi-	0	0	0	0	0	5.70044
Dpi-	0	5.46383	2.99573	0	0	5.96871
Dpi-	0	8.22711	3.55535	0	0	0
Dpi-	0	5.44242	6.10925	0	0	0
Dpi-	0	7.90692	8.14032	0	0	8.596
Dpi-	0	0	1.79176	0	0	0
Dpi-	0	0	0	0	0	0
Dpi-	0	0	0.693147	0	0	5.0626
Dpi-	0	0.693147	0.693147	0	0	5.93489
Dpi-	0	4.97673	2.19722	0	0	0
Dpi-	0	4.43082	0.693147	0	0	8.25739
Dpi-	0	0.693147	2.48491	0	0	0
Dpi-	0	0.693147	5.69709	0	0	6.4892
Dpi-	0	7.38026	3.2581	0	0	3.80666
Dpi-	0	7.38956	5.0876	0	0	0
Dpi-	0	9.6192	7.21671	8.69366	0	4.5326
Dpi-	0	8.72486	6.20859	0	4.89035	0
Dpi-	0	4.86753	2.56495	0	0	8.24696
Dpi-	0	6.59167	3.4012	0	0	3.46574
Dpi-	0	6.84694	5.1358	0	0	0.693147
Dpi-	0	7.43011	3.89182	0	0	0
Dpi-	0	8.08641	5.1299	3.49651	0	0
Dpi-	0	7.97453	7.97109	0	0	0
Dpi-	0	6.98472	6.37502	0	0.693147	0
Dpi-	0	7.46794	4.89784	0	0.693147	5.66643
Dpi-	0	6.81235	3.68888	4.62497	0.693147	4.96981
Dpi-	0	0.693147	1.38629	0	0	0
Dpi-	0	7.39018	6.3613	0	0	2.70805
Dpi-	0	7.50163	3.63759	0	0	1.38629
Dpi-	0	0	0.693147	0	0	5.47646
Dpi-	0	7.54856	4.38203	0	0	0
Dpi-	0	7.77317	6.33505	0	0	0
Dpi-	0	5.79606	2.07944	0	0	0
Dpi-	0	0	0.693147	0	0	2.89037
Dpi-	0	0	1.38629	0	0	0
Dpi-	0	7.14283	5.55683	0	0	0
Dpi-	0	7.21598	5.273	0	0	0
Dpi-	0	6.31716	3.04452	0	0	5.15329
Dpi-	0	5.35659	4.79579	0	0	0
Dpi-	0	1.09861	0.693147	0	0	4.99043
Dpi-	0	8.64523	5.51343	0	0	0
Dpi-	0	6.35263	3.29584	0	0	4.63473
Dpi-	0	0.693147	2.19722	0	0	4.49981
Dpi-	0	0	2.07944	0	0	0
Dpi-	0	0.693147	2.30259	0	0	0
Dpi-	0	4.92725	1.60944	0	0	0
Dpi-	0	0.693147	2.3979	0	0	7.20638
Dpi-	0	7.36328	3.09104	0	0	0
Dpi-	0	4.94876	3.21888	0	0	0
Dpi-	0	0	1.94591	0	4.65396	4.97673
Dpi-	0	0	0.693147	0	0	0
Dpi-	0	7.11883	3.46574	0	0	0
Dpi-	0	6.05209	4.91265	0	0	0
Dpi-	0	0	1.94591	0	0	0
Dpi-	0	0	0.693147	0	0	5.64545
Dpi-	0	5.84932	2.19722	0	0	0
Dpi-	0	0.693147	8.25557	0	0	0
Dpi-	0	7.98888	6.72503	0	0	3.13549
Dpi-	0	6.10256	7.30586	0	0	0

## Sheet: DataPediatric
Table S1B. Pediatric nostril dataset ANCOM results. These Log abundance values are plotted in Figure 1B.
Group	Dpi	Cps	Mno
Dpi+	5.90263	6.11368	5.29832
Dpi+	5.78074	6.14633	5.23111
Dpi+	5.36598	0	5.86363
Dpi+	5.28827	5.62402	0.693147
Dpi+	5.17048	6.2691	0
Dpi+	4.8752	0	5.65948
Dpi+	4.79579	1.38629	7.12206
Dpi+	4.78749	2.77259	3.66356
Dpi+	4.62497	5.11799	4.74493
Dpi+	4.40672	1.79176	3.82864
Dpi+	4.31749	5.91889	4.86753
Dpi+	4.27667	0.693147	5.82305
Dpi+	4.17439	4.20469	2.83321
Dpi+	4.12713	0	5.15906
Dpi+	3.85015	4.89784	0
Dpi+	3.66356	0	6.37502
Dpi+	3.66356	0	4.93447
Dpi+	3.63759	0	4.39445
Dpi+	3.61092	5.60212	0
Dpi+	3.46574	4.21951	4.17439
Dpi+	3.43399	3.61092	0
Dpi+	3.4012	5.56452	5.50126
Dpi+	3.4012	4.35671	1.79176
Dpi+	3.3673	3.43399	5.68358
Dpi+	3.3322	0	5.87493
Dpi+	3.3322	0	4.85203
Dpi+	3.29584	0	1.60944
Dpi+	3.2581	3.52636	0.693147
Dpi+	3.2581	4.30407	4.54329
Dpi+	3.21888	4.5326	1.38629
Dpi+	3.17805	0	6.19032
Dpi+	3.13549	4.17439	0.693147
Dpi+	3.04452	0	5.2933
Dpi+	3.04452	2.94444	5.15329
Dpi+	2.94444	1.60944	4.47734
Dpi+	2.94444	2.19722	2.70805
Dpi+	2.89037	4.43082	1.09861
Dpi+	2.83321	0	2.83321
Dpi+	2.83321	3.98898	4.7185
Dpi+	2.70805	3.97029	4.7185
Dpi+	2.3979	3.80666	5.01064
Dpi+	2.3979	1.38629	5.83188
Dpi+	2.3979	1.09861	5.50126
Dpi+	2.3979	4.06044	0.693147
Dpi+	2.30259	1.60944	0
Dpi+	2.19722	0	6.12905
Dpi+	2.19722	1.38629	4.72739
Dpi+	2.07944	0	0.693147
Dpi+	1.94591	0	2.94444
Dpi+	1.94591	1.09861	1.94591
Dpi+	1.94591	0.693147	2.99573
Dpi+	1.79176	2.56495	0
Dpi+	1.79176	0	1.94591
Dpi+	1.60944	0	0
Dpi+	1.60944	0	0
Dpi+	1.60944	0.693147	5.56452
Dpi+	1.60944	1.60944	0
Dpi+	1.38629	0.693147	1.79176
Dpi+	1.38629	0.693147	4.02535
Dpi+	1.38629	3.73767	7.34407
Dpi+	1.09861	0	3.13549
Dpi+	1.09861	0.693147	0
Dpi+	1.09861	0	0
Dpi+	1.09861	0	1.79176
Dpi+	1.09861	0	1.94591
Dpi+	1.09861	0.693147	4.34381
Dpi+	1.09861	0.693147	1.60944
Dpi+	0.693147	0	3.7612
Dpi+	0.693147	2.89037	6.13123
Dpi+	0.693147	6.2634	2.77259
Dpi+	0.693147	2.07944	4.49981
Dpi+	0.693147	2.63906	4.15888
Dpi+	0.693147	0	3.4012
Dpi-	0	0	0.693147
Dpi-	0	0	1.09861
Dpi-	0	0.693147	2.48491
Dpi-	0	0	0
Dpi-	0	0.693147	3.21888
Dpi-	0	0	0
Dpi-	0	1.38629	6.0845
Dpi-	0	0	0
Dpi-	0	1.09861	0.693147
Dpi-	0	0	1.94591
Dpi-	0	0	0
Dpi-	0	0	0.693147
Dpi-	0	0	1.38629
Dpi-	0	0.693147	0.693147
Dpi-	0	0	6.19441
Dpi-	0	1.09861	1.94591
Dpi-	0	0	2.89037
Dpi-	0	0	1.09861
Dpi-	0	0	0.693147
Dpi-	0	0	0
Dpi-	0	1.60944	5.22036
Dpi-	0	0.693147	1.09861
Dpi-	0	1.09861	0
Dpi-	0	0	3.3673
Dpi-	0	0	0
Dpi-	0	2.77259	1.38629
