# Supplementary material for: Dolosigranulum pigrum Cooperation and Competition in Human Nasal Microbiota
Source: mSphere. 2020 Sep 9;5(5):e00852-20. doi: 10.1128/mSphere.00852-20 (PMC7485692; doi:10.1128/mSphere.00852-20)
Supplement: TABLE S2 [file mSphere.00852-20-st002.xlsx]

## Sheet: PediatricSpeciesLevel
Table S2: Species-level reanalysis of a pediatric nostril microbiota dataset. Related to Fig. 1.
Species/Supraspecies	Reads	49	61	68	117	118	119	135	136	137	138	139	140	141	142	143	144	145	147	148	149	155	158	159	161	163	164	165	166	167	177	178	179	187	196	197	199	210	211	215	216	217	219	224	227	228	246	248	249
Abiotrophia defectiva	51	0	2	0	0	1	4	1	0	0	0	0	1	0	2	0	0	0	3	0	0	0	0	0	0	0	0	3	1	1	2	0	0	0	0	0	0	0	0	1	3	0	0	0	0	0	0	2	1
Absconditabacteria (SR1) [G-1] bacterium_HMT874	9	0	0	0	0	0	0	0	0	0	0	0	1	0	2	0	0	0	0	0	0	0	0	0	0	4	0	0	0	0	0	0	0	0	0	0	0	0	0	0	0	0	0	0	0	0	0	0	0
Absconditabacteria (SR1) [G-1] bacterium_HMT875	18	0	0	0	0	0	0	0	0	0	0	0	0	0	0	0	0	0	0	0	0	2	0	0	0	2	0	1	0	3	0	0	0	0	0	0	0	0	0	0	0	0	0	0	1	0	0	0	0
Acidovorax temperans	39	0	1	0	0	5	2	0	0	0	0	0	0	0	0	0	1	3	0	0	1	0	0	0	0	0	3	4	0	4	0	0	0	1	0	0	0	0	0	4	0	0	0	0	0	0	0	0	3
Acinetobacter baumannii	17	0	2	0	0	0	0	0	0	0	0	0	0	0	0	0	0	0	0	0	0	0	0	0	0	0	0	0	0	0	0	0	0	0	0	0	0	0	0	0	0	0	0	1	0	0	0	0	0
Acinetobacter johnsonii	35	0	1	0	0	0	2	0	0	0	0	0	0	0	0	0	0	1	0	0	0	0	0	0	0	0	0	0	0	1	0	0	0	0	0	0	0	0	0	0	0	0	1	0	0	0	0	0	6
Acinetobacter junii	2776	0	0	0	0	1	1	0	0	0	0	0	0	0	1	0	0	0	0	1	0	1	0	0	0	18	479	642	61	282	39	0	1	0	1	14	0	0	2	595	12	0	2	0	4	5	2	0	22
Acinetobacter lwoffii	13	0	0	0	0	1	0	0	0	0	0	0	0	0	1	0	0	0	0	0	0	0	0	0	0	0	0	0	0	0	0	0	0	0	0	0	0	1	0	0	1	0	0	0	0	0	0	0	0
Acinetobacter NA	732	3	3	0	2	4	7	0	3	0	0	1	0	0	4	0	0	0	1	1	0	1	0	0	1	3	104	166	11	70	6	0	0	0	0	6	1	0	1	135	3	0	0	1	0	2	0	0	3
Acinetobacter sp.HMT408	55	0	0	0	2	0	0	0	0	0	0	0	0	0	0	0	0	0	0	0	0	0	0	0	0	1	3	9	2	8	2	0	0	0	0	1	0	0	0	9	0	0	0	0	0	0	0	0	0
Actinomyces georgiae	15	0	0	0	0	0	0	0	0	0	0	0	0	0	0	0	0	0	0	0	0	0	10	1	0	0	0	1	0	0	0	0	0	0	0	0	0	0	0	0	0	0	0	0	0	0	0	0	0
Actinomyces graevenitzii	81	0	1	0	0	0	2	0	0	0	0	2	0	0	0	0	0	0	0	0	5	0	6	0	0	0	0	0	0	0	0	0	0	0	1	0	4	0	0	8	0	0	0	0	0	0	0	0	0
Actinomyces lingnae_[Not_Validly_Published]	46	3	0	0	1	0	0	0	0	0	0	0	0	0	0	0	1	0	1	2	0	0	2	0	0	0	0	0	0	0	0	0	0	0	0	0	2	0	0	0	0	0	0	0	0	0	3	0	0
Actinomyces massiliensis	17	0	1	0	0	1	1	0	1	0	0	0	0	0	0	0	0	0	1	0	0	0	0	0	0	0	0	5	1	0	0	0	0	0	0	0	0	0	0	0	1	0	0	0	0	0	0	0	0
Actinomyces NA	10	0	0	0	0	1	0	0	0	0	0	0	0	0	0	0	0	0	0	0	0	0	0	0	0	0	0	0	0	0	2	0	0	0	0	0	0	0	0	0	1	0	0	0	0	0	0	0	0
Actinomyces naeslundii	80	1	1	0	0	1	12	0	0	0	0	0	1	0	0	0	0	0	0	0	0	0	0	0	0	0	0	4	0	0	0	0	0	0	0	0	28	0	0	0	0	0	0	0	1	0	0	0	0
Actinomyces odontolyticus	345	1	6	0	4	2	5	2	1	0	0	1	0	1	1	0	3	0	2	1	0	0	0	3	0	1	0	1	2	5	0	0	0	0	0	1	156	0	0	3	0	0	0	1	0	1	0	1	0
Actinomyces oris	23	0	0	0	1	0	0	0	0	0	0	0	0	0	0	0	0	0	0	0	0	0	0	0	1	0	0	1	0	0	0	0	0	0	0	0	0	0	0	0	10	0	0	0	0	0	0	0	0
Actinomyces sp.HMT169	103	0	3	0	8	1	14	0	0	0	0	0	0	0	2	0	3	0	1	0	0	0	1	2	7	0	0	4	0	0	0	0	0	0	0	0	0	0	0	0	4	0	0	0	0	0	0	0	11
Actinomyces sp.HMT171	27	0	0	0	2	0	1	0	0	0	0	0	0	0	2	0	0	0	0	1	0	0	0	1	0	0	0	1	0	0	0	0	0	0	0	0	0	0	0	0	9	0	0	0	0	0	0	2	1
Actinomyces sp.HMT172	58	0	0	0	1	7	1	0	0	0	0	1	0	0	1	0	2	2	1	0	5	0	0	1	5	1	0	0	0	0	0	0	0	0	1	6	0	0	0	5	0	0	0	0	0	0	0	0	1
Actinomyces sp.HMT175	192	0	0	0	8	5	5	0	1	0	0	0	0	0	1	0	0	0	2	0	0	0	0	0	0	0	0	35	0	1	0	0	0	0	0	0	0	1	0	0	98	0	10	0	0	2	0	0	0
Actinomyces sp.HMT180	20	0	1	0	0	0	0	0	0	0	2	1	0	0	0	0	1	0	1	0	0	0	0	0	0	1	0	0	0	0	0	0	0	0	0	0	0	0	0	0	0	1	0	0	0	0	0	0	0
Actinomyces sp.HMT180:sp.HMT172:odontolyticus	97	0	0	0	0	0	0	0	0	0	29	0	0	0	0	0	0	0	0	0	1	0	0	7	0	1	0	5	0	0	0	0	0	0	0	2	0	0	0	0	0	0	0	0	0	0	0	0	0
Actinomyces timonensis	15	0	1	0	0	12	0	0	2	0	0	0	0	0	0	0	0	0	0	0	0	0	0	0	0	0	0	0	0	0	0	0	0	0	0	0	0	0	0	0	0	0	0	0	0	0	0	0	0
Agrobacterium tumefaciens	8	0	0	0	0	0	0	0	0	0	0	0	0	0	0	0	1	0	0	0	0	0	0	0	0	0	0	0	0	0	0	0	0	0	0	0	0	0	0	0	0	0	0	0	0	0	0	0	0
Alloprevotella sp.HMT308	66	0	5	0	0	3	0	0	0	0	0	0	0	0	0	0	0	0	0	0	0	0	0	0	0	0	0	0	0	0	0	0	0	0	1	3	0	1	0	0	0	0	0	0	0	0	0	0	0
Alloprevotella sp.HMT473	774	4	11	0	26	10	10	1	5	0	3	7	0	0	1	0	6	1	4	1	10	5	0	4	6	9	2	4	2	4	0	5	0	0	4	40	0	0	0	5	173	1	3	2	0	4	4	7	20
Alloprevotella sp.HMT914	73	0	1	0	3	2	1	0	0	0	1	0	0	0	0	0	0	0	3	0	0	0	0	13	2	0	0	2	0	1	0	0	0	0	0	0	19	0	0	0	0	0	1	0	0	0	0	2	0
Anaerococcus NA	9	0	0	0	0	0	0	0	0	0	0	0	0	0	0	0	0	0	0	0	0	0	0	0	0	0	0	0	0	0	0	0	0	9	0	0	0	0	0	0	0	0	0	0	0	0	0	0	0
Anaerococcus sp.HMT290	21	0	1	0	0	0	0	0	0	0	0	0	0	0	0	0	1	0	0	0	0	0	5	0	0	1	0	2	0	0	0	0	0	1	1	0	0	0	0	0	1	0	0	0	0	0	0	0	0
Anoxybacillus flavithermus	720	8	5	0	42	17	27	2	22	0	24	1	0	0	0	0	3	5	3	2	0	0	1	0	1	0	5	8	0	3	1	0	0	0	2	3	1	1	0	3	0	0	2	9	2	3	2	0	1
Atopobium parvulum	32	0	0	0	0	5	0	0	0	0	0	0	0	0	0	0	0	0	2	1	1	0	0	0	0	0	0	0	0	1	0	0	0	0	0	0	0	0	0	1	0	0	0	0	0	0	0	0	0
Bacillus subtilis	67	1	1	0	4	0	3	0	2	0	1	0	0	0	0	0	1	0	1	0	1	0	0	0	0	0	0	0	0	0	0	0	0	0	0	0	0	0	0	0	0	0	0	1	0	0	0	0	0
Bacteroidales [G-2] bacterium_HMT274	10	0	0	0	0	0	0	0	0	0	0	0	0	0	0	0	0	0	0	0	0	0	0	0	0	0	0	0	0	0	0	0	0	0	0	0	0	0	0	0	0	0	0	0	0	0	1	0	0
Bacteroides zoogleoformans	28	0	4	0	0	0	3	0	0	0	4	0	0	0	0	0	0	0	0	0	0	0	0	0	0	0	0	1	0	0	0	0	0	0	0	0	0	0	0	0	0	0	0	0	0	0	0	0	0
Bergeyella NA	33	0	0	1	0	0	2	0	0	0	0	0	0	0	0	0	2	1	0	0	0	0	0	0	0	0	0	3	0	4	0	0	0	0	0	2	0	0	0	0	0	2	0	0	0	1	0	0	0
Bergeyella sp.HMT206	135	0	0	0	0	0	0	0	0	0	0	0	0	0	11	0	0	0	0	0	0	1	0	0	0	1	0	0	1	0	0	0	0	0	5	2	0	0	0	0	3	0	0	0	0	0	1	0	0
Bergeyella sp.HMT319	61	1	2	0	5	4	3	0	1	0	0	0	0	0	0	0	0	1	0	0	0	0	0	0	0	0	0	0	0	1	0	0	0	0	0	0	0	0	0	0	0	0	0	0	1	0	0	0	0
Bergeyella sp.HMT322	29	0	0	0	0	0	0	0	0	0	0	1	0	0	1	0	0	0	0	0	0	0	0	0	0	0	0	0	0	1	0	0	0	0	0	0	2	0	0	0	1	0	0	0	0	0	0	0	1
Bergeyella sp.HMT422	248	0	0	0	0	0	0	0	0	0	1	0	0	0	0	0	0	0	0	0	1	0	0	0	0	0	82	32	5	12	9	0	0	0	0	0	0	0	1	39	0	0	0	0	0	0	0	0	2
Bosea vestrisii	13	0	0	1	0	0	0	0	0	0	0	0	0	0	0	0	1	2	0	0	1	0	0	0	0	0	1	0	0	0	0	0	0	0	0	1	0	0	0	0	0	0	0	0	0	0	0	0	0
Brevundimonas diminuta	89	0	4	0	1	4	10	0	2	1	0	0	0	0	0	0	1	0	3	0	1	0	0	0	0	0	0	0	1	1	0	0	0	0	0	1	0	0	0	0	0	0	0	1	0	2	0	0	0
Brochothrix thermosphacta	17	0	0	0	0	0	1	0	0	0	0	0	0	0	0	0	0	0	0	0	0	0	0	0	0	3	0	1	0	0	0	0	0	0	0	0	0	0	0	0	1	0	0	0	0	0	0	0	0
Burkholderia cepacia	39	1	0	0	0	0	4	0	2	0	0	0	0	1	0	0	0	0	16	0	0	0	1	0	0	0	0	1	0	0	0	0	0	0	0	3	0	0	0	0	0	0	1	0	2	1	0	0	1
Campylobacter showae	27	0	0	0	0	0	0	0	0	0	0	0	0	0	0	0	0	0	2	0	0	0	0	0	0	0	0	0	0	0	0	0	0	14	0	0	0	0	0	0	0	0	0	0	0	0	0	0	0
Capnocytophaga gingivalis	21	0	0	0	0	0	0	0	0	0	0	0	0	0	0	0	0	0	1	0	1	0	0	0	0	1	0	0	0	0	1	0	0	0	0	0	0	0	0	0	0	0	0	0	0	0	0	0	0
Capnocytophaga granulosa	21	0	0	0	0	1	0	0	0	0	0	0	0	0	4	0	0	0	0	0	2	0	0	0	0	0	0	0	0	0	6	0	0	0	0	0	0	0	0	0	0	0	0	0	0	0	0	0	2
Capnocytophaga leadbetteri	158	0	5	0	5	1	1	0	0	0	1	0	0	0	3	0	0	3	33	0	0	0	0	0	0	0	0	2	0	0	9	0	0	0	0	0	10	0	0	0	0	0	0	0	0	0	1	0	0
Capnocytophaga NA	28	0	0	0	0	1	0	0	0	0	0	0	0	0	1	0	0	0	0	0	0	0	0	2	0	0	0	0	0	0	0	0	0	0	0	0	9	0	0	0	0	0	0	0	0	0	0	0	0
Capnocytophaga sputigena	99	0	0	0	6	3	2	0	0	0	0	2	0	0	12	0	0	0	1	0	0	0	0	0	0	0	0	5	0	1	0	0	0	0	0	0	19	0	0	0	3	2	1	1	0	0	0	5	0
Catonella morbi	13	0	0	0	0	0	0	0	0	0	0	0	0	0	0	0	0	0	0	3	2	0	0	1	0	0	0	0	0	0	0	0	0	0	0	0	0	0	0	0	0	0	0	0	0	0	0	0	0
Clostridiales [F-3][G-1] bacterium_HMT876	16	0	0	0	0	0	0	0	0	0	0	0	0	0	0	0	0	0	0	0	0	0	0	0	0	0	0	0	0	0	0	0	0	0	0	16	0	0	0	0	0	0	0	0	0	0	0	0	0
Comamonas testosteroni	732	0	0	0	0	0	0	0	3	0	0	0	0	0	0	0	0	0	0	0	0	0	0	0	0	2	209	125	9	58	30	0	0	0	0	6	0	0	1	104	1	0	0	0	1	1	0	0	9
Corynebacterium accolens	150	2	0	0	1	35	2	0	0	0	0	0	0	0	0	0	1	0	4	0	0	2	16	36	5	2	0	2	0	0	0	0	0	1	0	0	0	0	0	0	0	0	0	0	14	2	0	1	0
Corynebacterium afermentans	29	0	1	0	0	1	0	0	0	0	0	0	0	0	0	0	0	1	0	0	0	0	2	0	1	1	0	2	1	0	0	0	0	0	0	0	0	0	0	0	0	0	0	1	0	0	0	0	0
Corynebacterium amycolatum	18	0	0	0	0	1	1	1	2	0	0	0	0	0	0	0	0	0	0	0	0	0	0	0	0	0	0	0	0	0	0	0	0	0	0	0	0	0	0	0	0	0	0	0	0	0	0	0	0
Corynebacterium bovis	100	0	0	0	0	0	0	0	4	0	0	0	0	0	0	0	0	0	0	0	0	0	0	0	0	50	0	0	0	0	0	0	0	0	0	0	0	0	0	0	0	0	0	0	0	0	0	0	0
Corynebacterium coyleae	14	0	0	0	1	0	0	0	0	0	0	0	0	0	0	0	0	0	0	0	0	0	0	0	0	0	0	0	0	1	0	0	0	0	0	0	0	0	0	0	0	0	0	0	0	0	0	0	0
Corynebacterium durum	87	0	0	0	2	3	0	0	0	0	0	0	0	0	4	0	1	0	0	0	0	0	1	0	1	0	0	0	0	0	1	0	0	0	0	0	0	0	0	0	49	0	0	0	0	0	0	0	3
Corynebacterium macginleyi	66	0	0	0	0	0	0	0	0	0	0	0	0	0	0	0	0	2	0	0	0	0	0	0	0	0	4	1	0	0	0	0	0	0	28	0	0	5	0	0	0	0	0	0	0	0	0	0	0
Corynebacterium mastitidis	9	0	0	0	0	0	0	0	0	0	0	0	0	0	0	0	0	0	0	0	1	0	0	0	0	0	0	0	0	0	0	0	0	1	0	0	0	0	0	0	0	0	0	0	0	0	0	0	0
Corynebacterium matruchotii	35	0	0	0	0	6	6	0	0	0	0	0	0	0	0	0	0	2	1	0	0	0	0	1	0	0	0	0	0	1	2	0	0	0	0	0	0	0	0	0	2	0	0	0	0	0	0	0	4
Corynebacterium minutissimum	13	0	0	0	0	0	0	0	1	0	0	0	1	0	0	0	0	0	0	0	0	0	2	0	0	0	0	0	0	0	0	0	0	0	0	1	0	0	0	0	0	0	4	0	0	0	0	0	0
Corynebacterium mucifaciens	43	0	0	0	0	3	1	0	0	0	0	0	0	1	2	0	0	1	0	0	0	0	3	2	0	0	0	0	0	1	0	0	1	0	0	0	0	3	0	1	0	0	6	0	0	0	0	0	1
Corynebacterium NA	285	0	0	0	2	3	0	0	4	0	0	0	1	0	0	0	1	1	4	0	0	0	1	0	0	0	0	0	0	0	0	0	0	0	0	0	0	18	2	37	57	0	5	0	0	0	3	2	8
Corynebacterium pilbarense	7	0	0	0	0	0	0	0	0	0	0	0	0	0	0	0	0	0	3	0	0	0	0	0	0	0	0	0	0	0	0	0	0	0	0	0	0	0	0	0	0	0	0	0	0	0	0	0	0
Corynebacterium propinquum	2693	2	9	3	0	0	0	0	2	0	0	0	0	0	0	0	0	25	172	0	2	0	72	0	0	0	0	0	0	0	37	12	119	91	0	0	1	16	76	7	15	0	734	0	18	0	0	1	0
Corynebacterium pseudodiphtheriticum	4472	0	0	0	1	260	0	1	0	67	0	3	83	0	0	133	166	4	0	2	44	0	77	33	8	17	1	1	0	0	0	66	0	0	3	0	0	92	0	2	5	0	1	466	0	0	276	270	527
Corynebacterium singulare	18	0	0	0	1	0	0	0	2	0	1	1	0	0	0	0	0	0	1	0	0	0	1	6	0	0	0	0	0	1	0	0	0	1	0	0	0	0	0	0	0	0	0	0	0	0	0	0	0
Corynebacterium tuberculostearicum	191	2	0	0	3	5	3	0	3	0	2	0	1	0	7	0	3	3	27	1	1	0	9	6	4	2	8	9	0	5	0	0	0	0	0	5	2	1	0	1	1	0	2	1	1	0	3	0	3
Cutibacterium acnes	2718	9	38	7	22	50	49	3	28	2	72	7	9	3	7	0	24	34	34	13	18	12	194	178	49	41	71	203	49	48	9	1	2	118	6	19	3	1	5	9	8	0	5	11	12	55	4	1	20
Cutibacterium avidum	15	0	1	0	0	0	0	0	0	0	0	0	0	0	0	0	0	0	0	0	0	0	0	1	0	0	0	0	0	0	0	0	0	0	0	0	0	0	0	0	0	0	0	0	0	0	0	0	0
Cutibacterium granulosum	69	0	0	0	0	1	1	0	0	0	1	0	0	0	0	0	1	1	3	0	0	1	8	11	1	0	3	4	0	1	1	0	1	0	1	0	0	0	0	0	0	0	1	0	0	0	0	0	0
Cutibacterium NA	333	0	3	1	2	8	4	1	2	0	10	1	2	0	0	0	2	5	7	1	0	1	29	27	7	4	8	26	0	6	0	0	0	24	3	1	0	0	0	0	0	0	1	0	0	4	0	1	0
Cutibacterium sp.HMT193	44	0	0	0	1	1	0	0	1	1	1	0	2	0	0	0	1	1	0	0	0	0	2	1	0	1	0	0	0	2	0	0	0	1	0	1	0	0	0	0	0	0	0	0	0	1	1	0	0
Delftia acidovorans	178	3	0	0	0	6	9	2	1	0	1	0	1	0	0	0	6	20	1	0	6	1	0	1	0	3	4	3	2	9	3	0	0	0	0	8	1	0	0	7	2	0	4	0	1	6	0	0	4
Dolosigranulum pigrum	2919	0	0	1	0	29	0	0	7	31	0	0	17	2	0	46	101	18	213	0	10	0	29	25	18	1	2	3	0	6	38	64	23	38	10	0	0	24	8	10	81	4	0	323	16	0	197	36	175
Enterobacter cancerogenus	18	0	0	0	0	0	0	0	0	0	0	0	0	0	0	0	0	0	2	0	0	0	0	0	0	0	0	1	0	0	0	0	0	0	0	0	0	0	0	0	0	0	0	1	0	0	0	0	0
Enterobacter hormaechei	78	0	0	0	2	2	0	0	1	0	0	0	0	0	0	0	0	0	2	0	1	0	0	0	0	0	0	2	2	0	0	0	0	0	0	0	0	0	0	4	1	1	0	1	0	6	0	0	1
Enterobacter NA	401	8	1	0	24	18	19	1	5	0	3	2	0	0	0	0	1	2	26	1	1	0	3	0	0	1	1	3	1	1	1	0	0	1	0	1	0	0	0	2	0	0	3	10	2	1	2	0	1
Enterococcus durans	22	1	2	0	1	1	1	0	0	0	0	0	0	0	0	0	1	0	0	0	0	0	0	0	0	0	0	0	0	0	0	0	0	0	0	0	0	0	0	0	0	0	0	0	0	0	0	0	0
Escherichia coli	6	0	0	0	0	0	0	0	0	0	0	0	0	0	0	0	0	0	0	0	0	0	0	0	0	0	0	0	0	0	0	0	0	0	0	0	0	0	0	0	0	0	0	0	0	0	0	0	0
Finegoldia magna	29	0	1	0	0	0	2	0	0	0	0	0	0	0	0	0	1	0	0	0	0	0	2	1	0	1	1	1	0	1	1	0	0	0	0	0	0	0	0	1	0	0	0	0	0	0	0	0	1
Fusobacterium NA	24	0	1	0	0	0	0	0	0	0	0	0	0	0	0	0	1	0	0	0	0	0	0	0	1	0	0	5	0	1	0	0	0	0	0	0	0	0	0	0	0	2	0	0	0	0	0	0	1
Fusobacterium naviforme	29	0	0	0	0	0	1	1	2	0	0	0	0	0	1	0	0	1	0	0	11	0	0	0	0	0	0	0	0	2	0	0	0	0	0	0	0	0	0	0	0	0	0	0	0	0	0	0	0
Fusobacterium necrophorum	14	0	0	0	0	1	0	0	0	0	0	0	0	0	0	0	1	0	0	0	0	0	0	0	0	0	0	0	0	4	0	0	0	0	0	0	0	0	0	0	0	0	0	0	0	0	0	0	0
Fusobacterium nucleatum_subsp.animalis	93	0	0	0	0	1	0	0	0	0	0	0	0	0	0	0	0	0	0	0	0	0	0	0	0	0	0	1	0	0	0	0	0	0	0	0	0	0	0	0	1	0	0	0	0	0	0	0	0
Fusobacterium nucleatum_subsp.polymorphum	67	0	2	0	0	0	0	0	1	0	0	0	1	0	1	0	0	1	0	0	0	0	0	2	0	1	0	0	0	0	5	0	0	1	0	0	4	0	0	0	0	0	0	0	0	0	0	0	1
Fusobacterium nucleatum_subsp.polymorphum:hwasookii:periodonticum	11	0	4	0	0	0	0	0	0	0	0	0	0	0	0	0	0	0	0	0	0	0	0	0	0	0	0	0	0	0	0	0	0	0	0	0	2	0	0	1	0	0	0	0	0	0	0	0	0
Fusobacterium nucleatum_subsp.vincentii:naviforme	30	0	0	0	0	0	1	0	1	0	0	0	0	0	0	0	1	0	11	0	0	0	0	0	0	0	0	0	0	0	0	0	0	0	0	0	0	0	0	0	1	0	0	0	0	0	0	0	0
Fusobacterium periodonticum	232	0	6	0	0	1	0	0	3	0	2	1	0	0	0	0	17	4	0	0	1	1	0	0	0	3	0	4	1	1	1	0	0	0	0	3	50	1	0	0	1	0	2	1	2	1	0	1	0
Fusobacterium sp.HMT203	189	0	0	0	0	0	2	0	0	0	0	0	0	0	0	0	0	1	0	0	0	0	0	0	0	0	0	0	0	0	0	0	0	0	0	0	0	0	0	0	0	0	0	0	0	0	0	0	0
Fusobacterium sp.HMT248	66	0	0	0	2	1	7	0	3	0	0	0	0	0	1	0	0	1	2	0	1	0	0	0	0	0	0	0	0	0	0	0	0	0	0	5	0	0	0	2	1	0	1	0	1	1	0	0	1
Gemella haemolysans	392	10	8	0	59	3	13	0	4	0	3	3	1	0	0	0	5	1	26	1	4	3	4	12	0	4	5	5	5	4	3	0	0	0	0	4	11	2	0	1	31	1	0	2	0	2	1	5	2
Gemella morbillorum	21	0	0	0	0	0	0	0	0	0	0	0	0	0	0	0	0	0	0	0	1	0	0	0	0	0	0	0	0	0	3	0	0	0	0	0	0	0	0	0	0	0	0	0	0	0	0	0	0
Gemella sanguinis	94	1	1	0	1	0	4	0	0	0	0	0	1	1	0	0	0	0	3	0	0	0	0	0	0	1	0	0	0	0	0	0	0	0	0	1	13	0	0	2	0	0	0	0	0	0	0	1	0
Gracilibacteria (GN02) [G-1] bacterium_HMT872	9	0	0	0	1	0	0	0	0	0	0	0	0	0	0	0	0	1	0	0	0	0	0	0	0	0	0	0	0	0	0	0	0	0	0	0	0	0	0	0	3	0	0	0	0	0	0	0	0
Granulicatella adiacens	383	2	16	0	8	2	8	2	0	4	2	2	1	2	3	0	1	1	18	0	1	0	4	12	4	3	0	1	0	1	3	0	1	0	2	4	105	1	0	9	2	0	2	0	0	1	1	1	1
Granulicatella elegans	136	0	1	0	8	1	1	0	0	0	2	0	1	0	0	0	0	1	0	1	1	2	0	7	0	0	0	0	0	5	0	0	0	0	1	3	10	0	0	3	5	0	0	0	1	1	0	3	2
Granulicatella NA	44	0	0	0	1	1	0	0	0	0	0	0	0	0	0	0	1	0	0	0	0	0	0	1	0	0	0	0	0	0	0	0	0	0	0	1	26	0	0	0	0	0	0	0	0	0	1	0	0
Haemophilus haemolyticus	6	0	0	0	0	0	1	0	0	0	0	0	0	0	0	0	0	0	0	0	0	0	0	0	0	0	0	0	0	0	0	0	0	0	0	0	0	0	0	0	4	0	0	0	0	0	0	0	0
Haemophilus influenzae	4488	5	23	3	0	0	0	0	0	0	170	39	0	0	2	0	0	3	0	0	114	72	0	0	0	67	4	22	0	0	1	0	3	0	0	0	0	23	110	494	0	0	2	0	0	0	4	0	0
Haemophilus NA	630	1	0	32	0	1	0	0	0	0	2	1	0	0	0	0	0	0	1	0	1	4	0	0	0	0	0	12	13	0	0	2	0	0	0	0	0	2	5	1	0	0	1	0	0	0	0	0	0
Haemophilus parahaemolyticus	29	0	0	0	0	0	0	0	0	0	3	0	0	0	8	0	0	0	0	0	0	0	0	0	0	0	0	1	0	0	0	0	0	0	0	1	0	0	0	0	4	4	0	0	0	1	0	0	0
Haemophilus parainfluenzae	340	28	6	0	9	4	1	0	2	0	4	0	0	0	5	0	0	0	21	0	1	0	0	8	0	1	1	5	1	4	1	0	0	0	0	0	35	1	0	1	12	2	0	2	0	0	1	3	0
Haemophilus paraphrohaemolyticus	10	0	0	0	0	0	0	0	0	0	0	0	0	0	3	0	0	0	0	0	0	0	0	0	0	0	0	0	0	0	0	0	0	0	0	0	0	1	0	0	0	0	0	0	0	0	0	0	0
Haemophilus sp.HMT036:sp.HMT908:haemolyticus	48	1	0	0	2	0	3	0	1	0	0	0	0	0	8	0	0	0	0	1	0	0	0	0	0	0	0	0	0	0	0	0	0	0	0	0	0	0	0	0	5	0	0	0	0	0	0	0	1
Haemophilus sp.HMT259	2943	0	0	149	0	0	0	0	0	0	0	0	0	1	0	0	0	1	1	0	2	0	0	0	1	0	0	0	220	0	0	149	0	0	0	0	0	0	0	0	0	0	1	0	24	0	0	0	0
Haemophilus sputorum	9	0	0	0	0	0	0	0	0	0	0	0	0	0	0	0	0	0	0	0	0	0	0	0	0	0	0	0	0	0	0	0	0	0	0	0	1	0	0	0	0	0	0	1	0	0	0	0	0
Kingella oralis	33	0	0	0	2	7	4	0	0	0	0	1	0	0	0	0	0	0	0	0	0	0	0	0	1	0	0	2	0	1	0	0	0	0	0	0	4	0	0	0	0	0	0	0	0	0	0	0	1
Klebsiella NA	219	1	3	0	11	11	13	0	0	0	3	0	1	0	0	0	0	1	3	0	1	1	1	0	0	1	0	2	0	1	1	0	0	2	0	0	0	0	0	2	0	0	0	5	0	2	1	0	2
Kluyvera ascorbata	80	1	0	0	6	2	8	0	0	0	0	0	0	0	0	0	1	0	1	0	0	0	0	1	0	0	0	0	0	1	1	0	0	0	0	0	0	0	0	0	0	0	0	0	1	1	1	0	0
Kocuria palustris	8	0	0	0	0	1	0	0	1	0	0	0	0	0	0	0	0	0	0	0	0	0	0	0	0	0	0	0	0	0	0	0	0	0	0	0	0	0	0	0	1	0	0	0	0	1	0	0	1
Kocuria rhizophila	10	0	0	0	0	3	0	0	0	0	0	0	0	0	1	0	0	0	0	0	0	1	0	0	0	0	0	0	0	0	0	0	0	0	0	0	0	0	0	0	0	0	0	0	0	0	0	0	0
Lachnoanaerobaculum orale:saburreum:umeaense	42	0	1	0	0	0	1	0	1	0	0	1	0	0	0	0	1	0	0	0	0	0	0	1	0	0	0	0	0	0	0	0	0	0	0	0	6	0	0	0	0	0	0	0	0	0	0	1	1
Lactobacillus acidophilus	42	0	0	0	0	0	0	0	0	0	0	0	0	0	0	0	0	0	0	0	0	0	13	18	5	0	0	0	0	0	0	0	0	1	0	0	0	0	0	0	0	0	0	0	0	1	0	0	0
Lactobacillus crispatus	11	0	0	0	0	0	0	0	0	0	0	1	0	0	0	0	0	0	0	0	0	0	0	0	0	0	0	0	1	2	2	0	0	0	0	1	0	0	0	0	0	0	0	0	0	0	0	0	0
Lactobacillus gasseri	5	0	0	0	0	0	0	0	0	0	0	0	0	0	0	0	0	0	0	0	0	0	0	0	0	0	0	0	0	0	0	0	0	0	0	0	0	0	0	0	0	0	0	0	0	0	0	0	0
Lactobacillus NA	30	0	0	0	1	0	2	0	0	0	0	0	0	0	0	0	0	0	0	0	0	0	0	1	0	0	1	0	0	0	0	0	0	0	0	0	0	0	0	0	0	0	1	0	0	0	0	0	0
Lactobacillus ultunensis	55	0	1	0	3	1	1	0	2	0	3	0	0	0	0	0	0	0	1	0	0	0	0	0	0	0	0	0	0	1	0	0	0	0	0	0	0	0	0	0	0	0	0	1	0	1	0	0	0
Lactococcus lactis	1834	34	14	0	63	42	97	1	46	2	32	1	3	1	1	0	47	26	40	1	5	1	14	3	5	4	23	17	2	12	10	1	0	0	1	5	20	0	0	1	3	0	3	19	9	17	1	4	3
Lautropia mirabilis	211	0	3	0	0	0	6	0	2	0	1	0	0	0	2	0	1	0	17	0	1	1	0	0	1	0	0	0	0	0	0	0	1	3	0	0	2	0	0	0	0	0	0	0	0	0	0	1	0
Lawsonella clevelandensis	206	1	2	0	1	0	1	0	1	0	3	0	0	0	0	0	1	4	3	0	0	1	42	27	3	5	19	18	4	3	0	0	0	3	0	0	0	0	1	1	1	0	1	0	0	2	0	0	0
Leptotrichia buccalis	11	0	0	0	0	0	0	0	0	0	0	1	0	0	0	0	0	0	0	0	0	0	0	0	0	0	0	0	0	0	2	0	0	0	0	0	0	0	0	0	0	0	0	0	0	0	0	0	0
Leptotrichia hofstadii	18	0	0	0	0	0	0	0	0	0	0	1	0	0	2	0	0	0	0	0	0	0	0	0	0	0	0	1	0	4	0	0	0	0	0	0	0	0	0	0	0	0	0	0	0	0	0	0	0
Leptotrichia hongkongensis	62	0	0	0	0	0	2	0	0	0	0	1	0	0	2	0	0	0	0	0	0	0	0	0	0	0	0	0	0	2	29	0	0	0	0	0	3	0	0	0	0	0	0	0	0	0	0	0	0
Leptotrichia NA	82	0	2	0	2	3	0	0	2	0	0	0	0	0	0	0	0	0	0	1	1	0	0	0	0	0	0	0	0	0	0	0	0	0	0	1	7	0	0	1	0	5	0	0	0	0	4	0	0
Leptotrichia shahii	36	0	0	0	0	3	0	0	0	0	0	0	0	0	0	0	0	0	2	0	0	0	0	0	0	0	0	0	0	0	14	0	0	0	0	0	0	0	0	0	0	0	0	0	0	0	0	0	0
Leptotrichia sp.HMT212	32	0	0	0	0	4	0	0	0	0	0	0	0	0	0	0	0	0	0	0	0	0	0	1	0	0	0	1	0	3	0	2	0	0	0	0	1	0	0	0	0	0	0	2	0	0	1	0	0
Leptotrichia sp.HMT215	77	2	2	0	0	1	0	0	0	0	0	0	0	0	0	0	7	0	0	1	0	0	0	0	0	0	0	1	0	0	1	0	0	0	0	2	13	0	0	0	0	1	0	1	0	0	0	0	0
Leptotrichia sp.HMT392	24	0	3	0	0	0	0	0	0	0	3	1	0	0	0	0	0	0	0	0	0	0	0	0	0	0	0	0	1	0	0	0	0	0	0	0	1	0	0	0	0	0	0	1	0	0	0	0	1
Leptotrichia wadei	21	0	0	0	0	1	6	0	0	0	0	0	0	0	0	0	0	0	0	0	0	0	2	1	0	0	0	0	0	0	1	0	0	0	0	0	0	0	0	1	0	0	0	0	0	0	0	0	0
Micrococcus luteus	106	0	0	0	0	2	6	0	0	11	1	0	2	1	1	0	0	1	2	0	2	0	3	0	0	0	0	0	2	0	0	0	0	0	2	0	1	0	0	0	0	0	0	3	0	6	0	0	0
Moraxella catarrhalis	8978	206	315	19	359	5	1	14	324	68	0	31	47	86	12	74	0	39	49	94	4	92	6	72	7	56	1	3	2	4	47	533	0	3	23	270	8	3	76	67	7	77	55	393	699	138	24	17	12
Moraxella lincolnii	3137	0	27	0	0	14	0	0	0	23	0	0	15	1	0	163	1	0	132	0	0	0	0	0	41	0	0	0	0	0	75	0	0	0	0	0	1	785	0	0	0	0	0	0	288	33	4	338	0
Moraxella NA	2874	0	14	19	0	4	1	0	0	59	0	0	345	2	0	191	0	1	58	0	1	2	0	0	14	0	0	2	1	0	30	0	0	0	0	0	4	180	4	0	3	0	0	2	210	6	345	288	0
Moraxella nonliquefaciens	11555	1	2	42	11	244	0	24	1	64	0	438	2	22	0	0	114	87	351	1	149	6	5	1	14	459	0	5	0	18	586	16	487	138	340	1	3	3	458	244	45	0	1	186	16	489	1	0	0
Moraxella osloensis	15	0	0	0	0	0	0	0	0	1	1	2	0	0	0	0	0	4	0	0	0	0	0	0	0	0	0	1	1	1	0	0	0	0	0	0	0	0	0	0	0	0	0	0	0	0	0	0	0
Moraxella sp.HMT276	1471	0	0	173	0	0	0	0	0	4	0	11	1	3	0	3	0	0	0	0	63	0	0	0	0	0	0	0	0	3	94	0	0	0	0	0	0	438	12	0	0	0	0	0	3	0	3	5	0
Mycobacterium neoaurum	32	0	0	0	1	0	2	0	0	0	0	0	0	0	0	0	2	0	1	0	0	1	0	0	0	0	7	3	0	2	0	0	0	0	0	0	0	0	0	0	0	0	0	0	0	1	0	0	3
NA NA	2088	13	18	0	61	130	73	1	13	5	29	2	4	2	0	1	41	72	66	7	17	1	5	11	9	9	23	46	16	35	29	3	0	2	6	11	14	1	1	10	12	6	9	16	12	36	5	101	12
Neisseria cinerea	147	0	0	0	1	2	6	0	2	0	5	1	0	0	16	0	0	1	5	1	3	0	0	0	1	1	0	3	2	0	0	0	0	0	0	10	0	0	0	0	30	2	0	3	0	2	0	3	1
Neisseria elongata	61	0	3	0	0	0	0	0	0	0	13	0	0	0	2	0	0	1	2	0	0	0	1	6	0	0	0	0	0	0	0	0	0	0	0	1	2	0	0	0	2	0	0	0	0	0	0	0	0
Neisseria flava	4	0	0	0	0	0	3	0	0	0	0	0	0	0	0	0	0	0	0	0	0	0	0	0	0	0	0	0	0	0	0	0	0	0	0	0	0	0	0	0	0	0	0	0	0	0	0	0	0
Neisseria flava:sicca:macacae:mucosa	269	1	0	0	5	28	7	0	4	0	14	2	0	2	21	0	5	0	2	0	0	0	0	1	0	0	0	9	0	2	1	0	0	0	0	0	3	0	0	0	8	0	0	0	0	1	0	1	4
Neisseria flavescens	52	0	0	0	0	0	0	0	0	0	0	0	0	0	0	0	0	0	0	0	0	0	0	0	0	0	0	0	0	0	0	0	0	0	0	0	1	0	0	0	1	0	0	0	0	0	0	0	0
Neisseria flavescens:perflava:subflava	194	0	6	0	8	6	1	0	1	0	1	0	0	0	15	0	0	0	0	12	0	0	0	3	0	0	0	0	2	0	0	0	0	0	0	4	111	0	0	1	0	1	0	1	0	0	0	1	0
Neisseria macacae	94	3	7	0	36	0	0	0	0	0	0	0	0	0	15	0	1	2	0	0	1	0	0	0	0	1	0	0	0	1	3	0	0	0	0	0	0	0	0	0	1	0	0	0	0	0	0	0	0
Neisseria NA	118	0	0	0	9	3	0	0	0	0	4	1	0	0	2	0	0	0	0	1	0	0	0	2	1	1	0	1	0	0	0	0	0	0	0	1	60	0	0	0	3	0	0	0	1	0	0	0	0
Neisseria oralis	15	0	0	0	0	0	0	0	0	0	0	0	0	0	0	0	0	0	1	0	0	0	0	0	0	0	0	0	1	0	0	0	0	0	0	0	0	0	0	1	0	0	0	0	0	0	0	0	0
Neisseria perflava	608	0	23	2	27	12	12	1	2	0	2	2	0	0	32	0	0	0	1	8	1	0	0	7	1	0	0	0	8	2	0	0	0	0	4	20	328	0	0	6	0	0	2	1	0	1	1	8	0
Neisseria polysaccharea:meningitidis:cinerea	48	0	0	0	3	1	1	0	0	0	0	0	0	0	11	0	0	1	1	1	0	0	0	0	0	0	0	2	0	0	0	0	0	0	0	4	0	0	0	0	5	0	0	2	0	0	0	0	1
Neisseria sicca	16	0	0	0	0	0	0	0	0	0	4	0	0	0	0	0	0	0	0	0	0	0	0	0	0	0	0	1	0	0	0	0	0	0	0	0	0	0	0	0	3	0	0	0	0	0	0	0	0
Neisseria sp.HMT018	58	0	0	0	0	11	0	0	0	0	1	0	0	0	2	0	0	0	0	0	0	0	0	0	0	0	0	0	0	0	0	0	0	0	0	0	1	0	0	0	0	0	0	0	0	0	0	0	0
Neisseriaceae [G-1] bacterium_HMT174	3393	15	138	7	0	61	0	0	108	0	0	2	13	4	20	0	523	614	7	0	11	0	58	0	1	66	0	0	1	68	33	1	14	69	0	0	1	26	5	2	0	0	314	20	12	1	0	0	0
Ochrobactrum_Defluvibacter lusatiensis:anthropi	112	1	0	0	4	1	13	1	3	0	1	0	0	0	0	0	1	1	4	0	0	0	0	0	0	0	1	2	1	0	0	0	0	1	0	0	0	0	0	1	0	0	1	1	1	0	0	0	0
Oribacterium sinus	19	1	2	0	0	0	0	0	1	0	0	0	0	0	0	0	0	1	0	0	0	0	0	1	0	0	0	0	0	0	0	0	0	0	0	0	0	0	0	0	0	0	0	1	0	0	0	0	0
Ottowia sp.HMT894	28	0	0	0	0	0	0	0	0	0	0	0	0	0	1	0	0	0	26	0	0	0	0	0	0	0	0	0	1	0	0	0	0	0	0	0	0	0	0	0	0	0	0	0	0	0	0	0	0
Parvimonas micra	14	0	0	0	0	0	0	0	0	0	0	0	0	0	0	0	0	0	0	0	0	0	0	0	0	0	0	0	0	0	0	0	0	0	0	0	0	0	0	0	0	0	0	0	0	0	0	0	0
Peptoniphilus harei	11	0	0	0	0	0	0	0	0	0	1	0	0	0	0	0	0	0	0	0	0	0	0	0	0	0	0	0	0	0	0	0	0	0	0	0	0	0	0	0	0	0	0	0	0	0	0	0	0
Peptoniphilus sp.HMT187	23	0	0	0	0	0	0	0	0	0	0	0	0	0	0	0	1	0	0	0	0	0	0	2	9	0	0	0	0	0	0	0	0	5	0	0	0	0	0	0	0	0	0	0	0	0	0	0	0
Peptostreptococcus stomatis	11	0	0	0	0	0	0	0	0	0	0	0	0	0	0	0	0	0	0	0	0	0	0	0	0	1	0	1	0	0	0	0	0	0	0	0	0	0	0	1	0	0	0	0	0	0	0	0	0
Porphyromonas catoniae	25	0	0	0	0	1	0	0	0	0	0	0	0	0	0	0	0	0	6	0	0	0	0	0	0	0	0	0	0	0	6	0	0	0	0	0	0	0	0	0	0	0	0	0	0	0	0	0	0
Porphyromonas NA	12	0	0	0	0	1	0	0	0	0	0	0	0	0	0	0	0	1	4	0	0	0	0	0	0	0	0	1	0	0	0	0	0	0	0	0	0	0	0	0	0	0	0	0	0	0	0	2	0
Porphyromonas pasteri	344	0	13	0	5	3	7	1	4	0	7	0	0	0	1	0	0	0	19	0	0	0	1	1	5	1	0	2	0	5	1	0	0	0	0	1	122	0	0	0	4	0	0	3	0	3	2	3	1
Porphyromonas sp.HMT930	188	0	0	0	12	0	2	0	1	0	4	2	1	1	2	0	1	1	3	0	0	0	0	1	0	1	0	1	1	2	1	0	0	0	2	0	41	1	0	1	10	0	0	2	0	0	0	3	1
Prevotella aurantiaca	19	0	0	0	0	0	0	0	0	0	0	0	0	0	0	0	0	0	0	0	0	0	0	0	0	0	0	0	0	0	0	0	0	0	0	0	0	0	0	0	0	0	0	0	0	0	0	0	0
Prevotella buccalis	13	0	0	0	0	0	1	0	0	0	0	0	0	0	0	0	4	0	0	0	0	0	0	0	0	0	0	0	0	0	0	0	0	0	0	0	0	0	0	0	0	0	0	0	0	0	0	0	0
Prevotella histicola	39	1	0	0	0	7	1	0	1	0	0	0	0	0	3	0	0	1	4	0	1	0	1	1	0	0	0	0	0	0	0	0	0	0	0	0	0	0	0	0	0	0	0	0	0	0	0	0	1
Prevotella melaninogenica	206	4	2	1	8	2	2	0	2	0	11	3	2	0	3	0	1	3	4	5	3	0	2	1	0	1	0	2	0	5	2	0	0	2	2	2	30	0	0	1	1	0	0	1	0	0	0	1	3
Prevotella NA	157	0	2	0	1	17	1	0	0	0	1	2	1	0	1	0	0	0	1	1	0	4	0	7	3	2	0	16	0	2	2	0	0	0	1	0	15	0	0	1	0	0	0	1	0	0	0	0	0
Prevotella nanceiensis	99	0	1	0	0	0	1	0	0	0	0	3	0	0	0	0	1	3	4	0	0	0	0	11	0	2	3	0	0	1	0	0	0	0	0	0	12	2	1	2	0	0	0	2	0	0	0	0	1
Prevotella sp.HMT306	19	0	0	0	0	1	8	0	0	0	0	0	1	0	0	0	1	0	0	0	0	0	0	0	0	0	0	0	0	0	0	0	0	0	0	0	0	0	0	0	1	0	0	0	0	0	0	0	0
Prevotella sp.HMT472	46	0	1	0	0	0	0	0	0	0	0	0	0	0	0	0	0	0	1	0	0	0	0	0	0	0	0	0	0	15	0	0	0	0	0	0	0	0	0	0	0	0	0	0	0	0	0	0	0
Prevotella sp.HMT472:loescheii	30	0	0	0	0	0	0	0	0	0	0	0	0	0	0	0	0	0	0	0	0	0	0	0	0	0	0	0	0	0	0	0	0	0	0	0	0	0	0	0	0	0	0	0	0	0	0	0	0
Prevotella sp.HMT942	35	0	0	0	4	2	0	0	0	0	0	0	0	0	0	0	0	0	0	0	0	0	0	1	0	0	0	0	0	1	0	0	0	0	0	2	5	0	0	0	0	0	0	1	0	1	2	0	1
Pseudomonas fluorescens	107	0	0	0	4	2	2	0	0	0	1	0	0	1	0	0	0	3	8	0	1	0	0	1	0	1	2	1	1	3	0	0	0	2	1	0	0	0	0	1	2	0	0	0	1	0	0	0	5
Pseudomonas pseudoalcaligenes	37	0	0	0	1	0	0	0	0	0	0	0	0	0	0	0	0	0	0	0	0	0	0	0	0	1	5	9	3	5	0	0	0	0	0	0	0	0	0	3	0	0	1	1	0	0	0	0	1
Pseudomonas stutzeri	17	0	0	0	2	1	0	0	0	0	0	0	0	0	0	0	0	0	0	1	1	0	0	1	0	0	0	1	0	1	0	0	0	0	0	0	0	0	0	0	0	0	0	0	0	1	0	0	0
Ralstonia sp.HMT406	26	1	0	0	0	0	2	0	0	0	0	0	0	0	0	0	0	1	0	0	0	0	0	1	0	0	0	2	3	0	0	0	0	0	0	0	0	0	0	0	0	0	0	0	0	0	1	0	1
Roseomonas mucosa	10	0	0	0	0	0	0	0	0	0	0	0	0	0	1	0	1	0	0	0	0	0	0	0	0	0	0	0	0	0	0	0	0	0	0	0	0	0	0	0	0	0	0	0	0	0	0	0	0
Rothia aeria	72	0	0	0	1	6	6	0	0	0	0	1	0	0	2	0	1	0	1	0	0	0	1	0	0	0	0	2	0	2	1	0	0	0	0	0	2	0	0	0	11	0	0	0	0	0	0	2	2
Rothia aeria:dentocariosa	9	0	0	0	0	0	0	0	0	0	0	0	0	0	0	0	0	0	0	0	0	0	0	0	0	0	0	0	0	0	0	0	0	0	0	0	0	0	0	0	0	0	0	0	0	0	1	0	0
Rothia dentocariosa	151	1	0	0	0	38	13	0	0	0	0	1	0	0	3	0	0	0	1	0	0	0	7	5	0	1	1	3	0	2	1	1	0	2	0	0	0	0	1	0	8	0	0	0	0	2	1	0	8
Rothia mucilaginosa	1067	15	32	0	39	27	26	0	0	1	3	4	2	1	6	0	6	5	22	5	1	3	26	13	1	11	1	10	2	11	0	0	1	1	3	9	177	1	0	17	4	2	2	5	0	1	0	6	9
Saccharibacteria (TM7) [G-1] bacterium_HMT346	10	0	0	0	0	0	0	0	1	0	0	0	0	0	0	0	0	0	0	0	0	1	0	0	4	0	0	0	0	0	0	0	0	0	0	0	0	0	0	0	0	0	0	0	0	0	0	0	0
Saccharibacteria (TM7) [G-1] bacterium_HMT352	23	0	0	0	0	4	0	0	0	0	0	0	0	0	0	0	0	0	0	0	0	0	0	0	0	1	0	0	0	0	0	0	0	0	0	0	0	0	0	0	0	0	0	0	0	0	0	0	0
Saccharibacteria (TM7) [G-6] bacterium_HMT870	35	0	0	0	3	0	2	0	0	0	0	0	0	0	1	0	0	0	0	0	0	0	0	0	0	0	0	0	0	0	0	0	0	0	1	1	0	0	0	1	0	0	0	1	0	0	0	0	0
Saccharibacteria (TM7) [G-7] bacterium_HMT954	7	0	0	0	2	0	0	0	0	0	0	0	0	0	0	0	0	0	0	0	0	0	0	0	0	0	0	0	0	0	0	0	0	0	0	0	0	0	0	0	1	0	0	0	0	0	0	0	0
Schlegelella aquatica	13	0	0	0	0	1	0	0	0	0	3	0	0	0	0	0	0	0	0	0	0	0	0	0	0	2	0	0	0	0	0	0	0	0	0	0	0	0	0	0	0	0	0	0	0	1	0	0	0
Segetibacter aerophilus	7	0	0	1	0	0	0	0	0	0	0	0	0	0	0	0	0	0	0	0	0	0	0	0	0	0	0	0	0	0	0	0	0	0	0	0	0	0	0	0	0	0	0	1	0	0	0	0	0
Serratia marcescens	26	0	0	0	1	1	1	0	0	0	0	0	2	0	0	0	1	2	2	0	0	0	0	1	0	0	0	0	1	0	0	0	0	0	0	0	0	0	0	0	2	0	0	0	0	2	0	0	0
Sneathia amnii_[Not_Validly_Published]	16	0	2	0	0	2	0	0	0	0	0	0	0	0	0	0	0	0	0	0	0	0	0	0	0	0	0	0	0	0	0	0	0	0	1	1	0	0	0	0	0	0	0	0	0	1	0	0	1
Sneathia sanguinegens	16	0	0	0	1	0	0	0	0	0	0	0	0	0	0	0	0	0	0	0	0	0	0	0	0	0	1	1	0	0	0	2	0	0	2	2	0	0	0	2	0	0	0	0	0	0	0	0	4
Solobacterium moorei	23	0	2	0	0	1	0	0	0	0	0	1	0	0	0	0	0	0	0	0	0	0	0	1	0	0	0	0	0	0	0	0	0	0	0	0	4	0	0	0	0	0	0	0	0	0	0	0	0
Sphingomonas sp.HMT004	9	0	0	0	0	0	9	0	0	0	0	0	0	0	0	0	0	0	0	0	0	0	0	0	0	0	0	0	0	0	0	0	0	0	0	0	0	0	0	0	0	0	0	0	0	0	0	0	0
Staphylococcus aureus	1764	0	0	0	0	2	1	1	0	0	4	1	0	0	0	0	258	4	0	0	1	0	74	36	7	0	0	0	1	2	0	11	0	2	2	1	0	0	0	0	0	17	3	0	2	1	0	0	1
Staphylococcus capitis	19	0	0	0	1	1	0	0	2	0	2	0	0	0	0	0	2	0	0	0	0	0	0	0	0	0	0	0	0	0	0	0	0	0	0	0	0	0	0	0	0	0	0	0	0	0	0	0	0
Staphylococcus capitis:caprae	197	1	1	0	0	4	2	0	1	0	0	0	0	0	0	0	2	4	1	0	3	0	14	2	0	4	5	24	3	4	0	0	0	3	1	0	0	0	0	2	2	0	0	3	3	3	1	0	4
Staphylococcus capitis:caprae:aureus	14	0	0	0	0	0	0	0	0	0	0	0	0	0	2	0	2	0	0	0	0	0	0	0	0	0	0	0	0	0	0	0	0	0	0	0	0	0	0	0	0	0	0	0	0	0	0	0	0
Staphylococcus cohnii	5	0	0	0	0	1	0	0	0	0	0	0	0	0	0	0	0	0	0	0	0	0	0	0	0	0	0	0	0	1	0	0	0	0	0	0	0	0	0	0	0	0	0	0	0	0	0	0	0
Staphylococcus epidermidis	1263	0	5	0	7	1	75	0	3	0	34	3	11	7	17	0	31	18	24	0	2	2	13	34	12	8	12	62	2	9	3	0	3	27	2	1	8	1	0	10	7	1	25	19	5	21	7	2	6
Staphylococcus haemolyticus	33	0	0	0	1	2	0	0	0	0	6	6	0	0	1	0	0	0	2	0	0	0	0	1	0	0	0	2	0	0	0	0	0	1	0	0	0	0	0	0	1	0	0	0	0	0	0	1	0
Staphylococcus hominis	229	5	2	0	1	4	5	0	0	0	1	3	0	0	5	0	16	5	49	0	2	0	0	0	1	8	0	4	0	11	0	1	0	0	0	0	2	4	0	2	1	0	3	4	0	0	1	0	1
Staphylococcus NA	103	0	0	0	2	1	4	0	0	0	0	0	0	0	4	0	0	1	10	0	0	0	2	1	0	0	1	18	0	4	1	0	0	0	0	0	0	0	0	1	3	0	0	0	0	1	0	0	1
Staphylococcus pasteuri	59	3	0	0	2	1	1	0	2	0	2	1	0	0	0	0	0	1	7	0	1	0	0	0	5	0	0	1	0	0	0	0	0	0	0	0	0	0	0	0	0	0	2	0	0	1	1	0	0
Staphylococcus warneri	318	2	0	0	4	4	9	2	9	2	0	0	4	0	0	0	0	0	2	7	0	0	2	0	0	0	0	1	0	0	0	0	0	1	0	0	0	0	0	2	2	0	19	0	3	4	0	0	1
Stenotrophomonas maltophilia	96	2	4	0	1	3	3	0	5	0	0	0	0	0	1	0	0	3	3	0	2	0	0	1	0	1	0	4	0	3	0	0	0	0	1	2	0	0	0	0	2	0	1	1	0	2	0	0	4
Stenotrophomonas nitritireducens	85	2	0	0	4	2	2	0	3	0	2	0	1	0	0	0	0	0	7	0	0	0	0	0	0	0	1	1	0	0	0	1	0	0	0	1	0	0	0	0	0	0	0	0	0	1	0	0	2
Stomatobaculum NA	15	0	0	0	0	0	0	0	1	0	0	0	0	0	1	0	0	0	1	0	0	0	0	2	0	0	0	0	0	0	1	0	0	0	0	0	0	0	0	0	1	0	0	0	0	0	0	0	0
Stomatobaculum sp.HMT097	6	0	0	0	0	0	0	0	0	0	0	0	0	0	0	0	0	0	0	0	0	0	2	0	0	0	0	0	0	0	0	0	0	0	0	0	0	0	0	0	0	0	0	0	0	0	0	0	0
Streptococcus australis	20	0	0	0	0	0	0	0	0	0	0	0	0	0	0	0	0	0	0	0	0	0	0	0	0	0	0	0	0	0	0	0	0	0	0	1	5	0	0	1	0	0	0	0	0	0	0	0	0
Streptococcus constellatus	22	0	0	0	0	0	0	0	0	0	0	0	0	0	0	0	0	0	0	0	0	0	0	0	0	0	0	0	0	0	0	0	0	0	0	0	0	0	0	0	0	0	0	0	0	0	0	0	0
Streptococcus infantis_clade_638	74	0	0	0	1	0	0	0	0	0	0	0	3	0	0	0	1	0	0	0	1	0	3	12	0	9	0	0	0	3	0	0	0	0	0	3	1	0	0	2	1	0	0	0	1	0	2	2	1
Streptococcus intermedius	71	0	1	0	0	6	0	0	0	0	0	1	0	0	0	0	1	0	0	0	1	0	1	0	0	0	0	1	0	0	0	0	0	0	0	0	0	0	0	0	0	0	0	0	0	0	0	0	1
Streptococcus mitis	883	16	7	0	63	10	25	0	8	1	5	4	5	0	38	0	4	3	43	0	2	3	10	7	0	4	1	8	1	14	1	0	0	2	16	19	3	1	0	1	125	0	0	2	0	3	2	2	1
Streptococcus NA	2981	32	46	14	135	21	48	7	22	0	13	6	11	2	68	0	20	13	33	0	70	60	18	13	8	11	4	14	23	11	6	0	0	3	15	18	17	10	7	6	23	103	9	8	5	7	13	39	13
Streptococcus oralis_subsp.dentisani_clade_058	163	0	0	0	2	2	0	0	0	0	0	0	0	0	0	0	0	0	2	17	0	0	0	4	0	6	0	2	0	0	2	0	0	0	0	8	67	0	1	3	2	1	1	0	0	0	0	6	4
Streptococcus oralis_subsp.dentisani_clade_398	157	1	2	0	2	3	14	0	1	0	0	0	0	0	1	0	2	0	3	0	0	0	2	0	0	6	0	1	0	4	1	0	0	0	1	0	13	0	1	0	0	1	0	0	0	0	3	4	4
Streptococcus oralis_subsp.oralis	29	0	0	0	0	0	0	0	3	0	0	0	0	0	1	0	0	0	0	0	0	0	0	1	0	0	0	0	0	1	3	0	0	0	0	0	0	0	0	0	0	0	0	0	0	0	0	0	3
Streptococcus parasanguinis_clade_411	128	0	2	0	2	1	2	0	0	0	0	0	0	0	16	0	0	0	1	0	4	0	0	4	0	0	0	1	0	2	0	0	0	0	1	0	1	0	0	0	0	0	0	0	0	0	0	0	1
Streptococcus parasanguinis_clade_411:parasanguinis_clade_721	39	0	0	0	1	0	0	0	0	0	0	0	0	0	6	0	0	0	0	0	0	0	0	2	0	0	0	0	0	0	0	0	0	0	0	0	3	0	0	0	0	0	0	0	0	0	0	0	0
Streptococcus parasanguinis_clade_721	13	0	0	0	0	0	0	0	0	0	0	0	0	0	0	0	0	0	1	0	0	0	0	0	0	0	0	0	0	0	0	0	0	8	0	0	0	0	0	0	0	0	0	0	0	0	0	0	0
Streptococcus peroris	118	28	0	0	0	0	0	0	0	0	0	1	0	0	0	0	0	0	12	2	0	0	0	0	0	0	0	0	0	0	0	0	0	1	0	0	0	0	0	0	0	0	0	0	0	0	2	0	0
Streptococcus pneumoniae	7605	3	143	105	99	17	54	200	1	1	1	265	99	1	0	1	21	3	77	123	220	205	0	2	2	25	0	3	84	14	5	3	0	8	4	107	2	641	24	1	2	460	6	1	1	6	90	140	14
Streptococcus pneumoniae:mitis:sp.HMT423:sp.HMT064:oralis_subsp.dentisani_clade_398:infantis_clade_431:infantis_clade_638:australis	759	16	10	0	9	11	10	0	2	0	4	0	4	0	23	0	1	1	19	3	1	9	8	11	0	14	0	12	4	8	1	0	0	0	8	18	41	14	1	2	32	0	1	1	0	2	13	4	21
Streptococcus pyogenes	662	0	0	0	1	0	0	0	0	0	0	0	0	252	0	0	0	0	0	0	1	0	0	0	0	1	0	0	397	0	1	1	0	0	0	0	0	0	0	0	0	0	1	0	0	0	0	0	0
Streptococcus salivarius	94	0	0	0	0	2	0	0	4	0	0	2	1	0	0	0	0	0	0	0	1	0	2	0	0	0	0	0	0	0	0	2	0	0	0	0	0	0	0	2	0	0	3	0	0	0	0	0	18
Streptococcus sanguinis	57	0	2	0	2	0	0	0	0	0	1	0	0	0	1	0	0	0	2	0	0	0	0	0	1	0	0	3	0	2	0	0	0	0	0	0	0	0	0	0	7	0	1	0	0	1	0	1	3
Streptococcus sp.HMT064	27	0	2	0	0	0	0	0	0	0	0	0	0	0	0	0	0	0	0	0	0	0	0	0	0	0	0	0	0	2	0	0	0	0	0	0	0	0	0	0	0	0	0	0	0	0	0	0	1
Streptococcus sp.HMT066	77	0	2	0	1	0	0	0	0	0	0	0	0	0	15	0	1	0	11	23	0	0	0	0	0	0	0	0	0	0	0	0	0	1	1	1	0	0	0	3	0	0	0	0	0	0	0	1	0
Streptococcus thermophilus	994	3	1	0	3	22	14	0	2	0	0	0	0	6	0	0	13	3	14	0	2	0	4	7	4	1	4	25	0	1	1	0	0	15	43	141	0	1	0	1	2	0	13	4	0	30	0	1	0
Streptococcus thermophilus:salivarius:vestibularis	251	2	0	0	25	2	1	0	1	0	10	0	3	0	8	0	2	1	2	0	0	0	12	5	1	1	1	1	1	1	0	0	0	0	1	1	7	0	0	3	0	0	1	3	0	1	0	4	1
Streptococcus vestibularis	31	0	0	0	0	1	0	0	0	0	0	0	0	0	0	0	0	0	0	0	0	0	0	4	0	0	0	0	0	3	0	0	0	0	0	0	0	0	0	1	1	0	0	1	0	0	0	0	0
Turicella otitidis	12	0	0	0	0	0	0	0	0	0	0	0	0	0	0	0	0	0	0	0	1	0	0	0	0	1	0	0	0	0	0	0	0	0	0	0	0	0	0	0	0	0	0	2	0	0	0	0	0
Veillonella sp.HMT780	220	3	0	0	43	1	3	0	2	0	0	0	0	0	0	0	0	0	6	3	1	0	0	1	0	2	1	0	1	0	0	0	0	0	1	5	1	0	0	1	4	0	0	0	0	0	0	0	4
[truncated: 51 more columns]
